# Supplementary material for: A Fatty Acid Based Bayesian Approach for Inferring Diet in Aquatic Consumers
Source: PLoS One. 2015 Jun 26;10(6):e0129723. doi: 10.1371/journal.pone.0129723 (PMC4482665; doi:10.1371/journal.pone.0129723)
Supplement: S1 File — (ZIP) [file pone.0129723.s002.zip]

Archive with 11 entries (10 files):
- Daphnia_3producers_26FA_FASTAR.csv
- __MACOSX/
- __MACOSX/._Daphnia_3producers_26FA_FASTAR.csv
- Daphnia_3producers_2SI_FASTAR.csv
- __MACOSX/._Daphnia_3producers_2SI_FASTAR.csv
- Daphnia_consumer_26FA_FASTAR.csv
- __MACOSX/._Daphnia_consumer_26FA_FASTAR.csv
- Daphnia_consumer_2SI_FASTAR.csv
- __MACOSX/._Daphnia_consumer_2SI_FASTAR.csv
- FASTAR_v4_Galloway-PLoSONE_2015.R
- __MACOSX/._FASTAR_v4_Galloway-PLoSONE_2015.R
